# Supplementary material for: Microanatomical Changes in the Leaves of Arundo donax (L.) Caused by Potentially Toxic Elements from Municipal Sewage Sediment
Source: Plants (Basel). 2024 Mar 6;13(5):740. doi: 10.3390/plants13050740 (PMC10934517; doi:10.3390/plants13050740)
Supplement: Supplementary file 1 [file plants-13-00740-s001.zip]

Archive with 2 entries (2 files):
- Table S1. Bioconcentration factors (BCF)  - open-field long-term experiment with Arundo donax (L..) in Debrecen Lov¿ósz-zug (Hungary).xlsx
- Table S2 Arundo soil-leaf PTE correlations 2023-08-16 magyar tizedes.xlsx
