# Supplementary material for: Microanatomical Changes in the Leaves of Arundo donax (L.) Caused by Potentially Toxic Elements from Municipal Sewage Sediment
Source: Plants (Basel). 2024 Mar 6;13(5):740. doi: 10.3390/plants13050740 (PMC10934517; doi:10.3390/plants13050740)
Supplement: Supplementary file 1 [file plants-13-00740-s001.zip › Table S1. Bioconcentration factors (BCF) - open-field long-term experiment with Arundo donax (L..) in Debrecen Lov¿ósz-zug (Hungary).xlsx]

## Sheet: Munka1
Table S1. Bioconcentration factors (BCF) - open-field long-term experiment with Arundo donax (L..) in Debrecen Lovász-zug (Hungary)
			Concentrations of potentially toxic elements (PTE) in the leaves of Italian reed (Arundo donax L.)
			“Pseudo-total” concentrations of potentially toxic elements (PTEs) in the topsoil (0-25 cm)
			As	Ba	Cd	Cr	Cu	Mn	Ni	Pb	Zn
	Sampling date	Arundo lines	mg/kg
LEAF	September 2018	STM line	0.094	1.97	0.329	0.297	13.2	156	0.611	0.62	170
LEAF	September 2018	BFT line	0.103	1.82	0.379	0.564	13.4	179	1.05	1.28	187
LEAF	September 2018	SC Blossom line	0.065	1.72	0.27	0.146	11.4	159	0.468	0.425	147
SOIL (0-25 cm)	May 2018	STM line	9.85	163	0.301	126	39.3	293	21.9	33.9	156
SOIL (0-25 cm)	May 2018	BFT line	12.5	434	0.579	310	82.8	411	33.9	92.5	413
SOIL (0-25 cm)	May 2018	SC Blossom line	13.9	347	0.731	341	88.4	427	37.1	111	435	BCFs in total
BCF (leaf/soil)		STM line	0.00954315	0.0120859	1.09302	0.00235714	0.335878	0.532423	0.0278995	0.0182891	1.08974	3.12124
BCF (leaf/soil)		BFT line	0.00824	0.00419355	0.654577	0.00181935	0.161836	0.435523	0.0309735	0.0138378	0.452785	1.76378
BCF (leaf/soil)		SC Blossom line	0.00467626	0.00495677	0.369357	0.000428152	0.128959	0.372365	0.0126146	0.00382883	0.337931	1.23512
Average (3 lines)			0.00748647	0.00707874	0.705652	0.00153488	0.208891	0.446771	0.0238292	0.0119853	0.62682	2.04005
Order of BFC (based on average BCFs of 3 Arundo lines): Cd>Zn>Mn>Cu>Ni>Pb>As>Ba>Cr
			Concentrations of potentially toxic elements (PTE) in the leaves of Italian reed (Arundo donax L.)
			“Pseudo-total” concentrations of potentially toxic elements (PTEs) in the topsoil (0-30 cm)
	Sampling date	Arundo lines	As	Ba	Cd	Cr	Cu	Mn	Ni	Pb	Zn
			mg/kg
LEAF	June 2020	STM line	0.214	3.6	0.501	2.46	8.39	68.7	3.17	0.337	83.9
LEAF	June 2020	BFT line	0.315	5.89	0.634	2.94	10.6	107	3.55	0.624	103
LEAF	June 2020	SC Blossom line	0.224	3.39	0.467	2.24	9.88	91.3	3.05	0.376	92.7
SOIL (0-30 cm)	July 2021	STM line	9	158	0.862	133	39.9	403	21.9	28.3	159
SOIL (0-30 cm)	July 2021	BFT line	10.1	214	1.28	149	44.2	426	26.2	41.6	291
SOIL (0-30 cm)	July 2021	SC Blossom line	11.5	293	1.72	267	72.1	425	41.6	67.1	393	BCFs in total
BCF (leaf/soil)		STM line	0.0237778	0.0227848	0.581206	0.0184962	0.210276	0.170471	0.144749	0.0119081	0.527673	1.71134
BCF (leaf/soil)		BFT line	0.0311881	0.0275234	0.495312	0.0197315	0.239819	0.251174	0.135496	0.015	0.353952	1.5692
BCF (leaf/soil)		SC Blossom line	0.0194783	0.01157	0.271512	0.00838951	0.137032	0.214824	0.0733173	0.00560358	0.235878	0.977604
Average (3 lines)			0.0248147	0.020626	0.449344	0.0155391	0.195709	0.212156	0.117854	0.0108372	0.372501	1.41938
Order of BFC (based on average BCFs of 3 Arundo lines): Cd>Zn>Mn>Cu>Ni>As>Ba>Cr>Pb
			Concentrations of potentially toxic elements (PTE) in the leaves of Italian reed (Arundo donax L.)
			“Pseudo-total” concentrations of potentially toxic elements (PTEs) in the subsoil (30-60 cm)
			As	Ba	Cd	Cr	Cu	Mn	Ni	Pb	Zn
	Sampling date	Arundo lines	mg/kg
LEAF	June 2020	STM line	0.214	3.6	0.501	2.46	8.39	68.7	3.17	0.337	83.9
LEAF	June 2020	BFT line	0.315	5.89	0.634	2.94	10.6	107	3.55	0.624	103
LEAF	June 2020	SC Blossom line	0.224	3.39	0.467	2.24	9.88	91.3	3.05	0.376	92.7
SOIL (30-60 cm)	July 2021	STM line	14.7	212	1.62	209	77.2	429	26.9	46.7	454
SOIL (30-60 cm)	July 2021	BFT line	15.3	242	1.76	215	80.4	413	29	55.1	427
SOIL (30-60 cm)	July 2021	SC Blossom line	16.3	348	2.85	412	92.8	456	47.5	92.6	482	BCFs in total
BCF (leaf/soil)		STM line	0.0145578	0.0169811	0.309259	0.0117703	0.108679	0.16014	0.117844	0.00721627	0.184802	0.931249
BCF (leaf/soil)		BFT line	0.0205882	0.0243388	0.360227	0.0136744	0.131841	0.25908	0.122414	0.0113249	0.241218	1.18471
BCF (leaf/soil)		SC Blossom line	0.0137423	0.00974138	0.16386	0.00543689	0.106466	0.200219	0.0642105	0.00406048	0.192324	0.76006
Average (3 lines)			0.0162961	0.0170205	0.277782	0.0102939	0.115662	0.20648	0.101489	0.00753387	0.206114	0.958672
Order of BFC (based on average BCFs of 3 Arundo lines): Cd>Zn=Mn>Cu>Ni>Ba>As>Cr>Pb
			Concentrations of potentially toxic elements (PTE) in the leaves of Italian reed (Arundo donax L.)
			“Plant available” concentrations of potentially toxic elements (PTEs) in the topsoil (0-30 cm)
			As	Ba	Cd	Cr	Cu	Mn	Ni	Pb	Zn
	Sampling date	Arundo lines	mg/kg
LEAF	June 2020	STM line	0.214	3.6	0.501	2.46	8.39	68.7	3.17	0.337	83.9
LEAF	June 2020	BFT line	0.315	5.89	0.634	2.94	10.6	107	3.55	0.624	103
LEAF	June 2020	SC Blossom line	0.224	3.39	0.467	2.24	9.88	91.3	3.05	0.376	92.7
SOIL (0-30 cm)	July 2021	STM line	1.11	20.4	0.603	2.09	19.3	263	5.06	19.1	92.7
SOIL (0-30 cm)	July 2021	BFT line	1.31	19.9	0.845	2.05	25.8	267	6.29	29	178
SOIL (0-30 cm)	July 2021	SC Blossom line	1.51	21.2	1.14	3.68	41.3	267	7.98	45.1	240	BCFs in total
BCF (leaf/soil)		STM line	0.192793	0.176471	0.830846	1.17703	0.434715	0.261217	0.626482	0.017644	0.90507	4.62227
BCF (leaf/soil)		BFT line	0.240458	0.29598	0.750296	1.43415	0.410853	0.400749	0.564388	0.0215172	0.578652	4.69704
BCF (leaf/soil)		SC Blossom line	0.148344	0.159906	0.409649	0.608696	0.239225	0.341948	0.382206	0.00833703	0.38625	2.68456
Average (3 lines)			0.193865	0.210785	0.663597	1.07329	0.361598	0.334638	0.524359	0.0158327	0.623324	4.00129
Order of BFC (based on average BCFs of 3 Arundo lines): Cr>Cd>Zn>Ni>Cu>Mn>Ba>As>Pb
			Concentrations of potentially toxic elements (PTE) in the leaves of Italian reed (Arundo donax L.)
			“Plant available” concentrations of potentially toxic elements (PTEs) in the subsoil (30-60 cm)
	Sampling date	Arundo lines	As	Ba	Cd	Cr	Cu	Mn	Ni	Pb	Zn
LEAF	June 2020	STM line	0.214	3.6	0.501	2.46	8.39	68.7	3.17	0.337	83.9
LEAF	June 2020	BFT line	0.315	5.89	0.634	2.94	10.6	107	3.55	0.624	103
LEAF	June 2020	SC Blossom line	0.224	3.39	0.467	2.24	9.88	91.3	3.05	0.376	92.7
SOIL (30-60 cm)	July 2021	STM line	1.5	22.2	1.11	3.04	37.8	275	6.15	31.4	272
SOIL (30-60 cm)	July 2021	BFT line	1.67	23.9	1.2	2.9	46.2	273	7.17	36.7	256
SOIL (30-60 cm)	July 2021	SC Blossom line	1.77	25.1	1.92	5.36	53.1	287	10.6	62.1	290	BCFs in total
BCF (leaf/soil)		STM line	0.142667	0.162162	0.451351	0.809211	0.221958	0.249818	0.515447	0.0107325	0.308456	2.8718
BCF (leaf/soil)		BFT line	0.188623	0.246444	0.528333	1.01379	0.229437	0.391941	0.495119	0.0170027	0.402344	3.51304
BCF (leaf/soil)		SC Blossom line	0.126554	0.13506	0.243229	0.41791	0.186064	0.318118	0.287736	0.00605475	0.319655	2.04038
Average (3 lines)			0.152614	0.181222	0.407638	0.746971	0.212486	0.319959	0.432767	0.0112633	0.343485	2.80841
Order of BFC (based on average BCFs of 3 Arundo lines): Cr>Ni>Cd>Zn>Mn>Cu>Ba>As>Pb
