# Supplementary material for: Microanatomical Changes in the Leaves of Arundo donax (L.) Caused by Potentially Toxic Elements from Municipal Sewage Sediment
Source: Plants (Basel). 2024 Mar 6;13(5):740. doi: 10.3390/plants13050740 (PMC10934517; doi:10.3390/plants13050740)
Supplement: Supplementary file 1 [file plants-13-00740-s001.zip › Table S2 Arundo soil-leaf PTE correlations 2023-08-16 magyar tizedes.xlsx]

## Sheet: Munka1
Table S2. Correlations (r) between concentrations of potentially toxic elements in soil and leaves - open-field long-term experiment with Arundo donax (L..) in Debrecen Lovász-zug (Hungary)
			Concentrations of potentially toxic elements (PTE) in the leaves of Italian reed (Arundo donax L.)
			“Pseudo-total” concentrations of potentially toxic elements (PTEs) in the topsoil (0-25 cm)
			As	Ba	Cd	Cr	Cu	Mn	Ni	Pb	Zn
	Sampling date	Arundo line	mg/kg
LEAF	September 2018	STM line	0.0912571	1.9566	0.330432	0.300538	13.3051	158.859	0.607555	0.616053	168.298
LEAF	September 2018	STM line	0.094542	1.98529	0.336713	0.293684	13.1915	150.396	0.615364	0.6045	171.384
LEAF	September 2018	STM line	0.101833	1.91628	0.322754	0.292859	13.2665	158.047	0.616688	0.634563	169.386
LEAF	September 2018	STM line	0.0901865	2.01772	0.326508	0.299322	13.1338	155.683	0.602499	0.625267	169.553
LEAF	September 2018	BFT line	0.106569	1.81934	0.395784	0.578294	13.6935	180.284	1.04584	1.34961	182.806
LEAF	September 2018	BFT line	0.103852	1.82836	0.366507	0.546724	13.3484	176.83	1.05913	1.16339	185.014
LEAF	September 2018	BFT line	0.0950453	1.84095	0.381211	0.566019	13.0847	178.323	1.05363	1.29663	192.803
LEAF	September 2018	BFT line	0.105208	1.79619	0.373399	0.56306	13.3946	180.939	1.03933	1.28997	187.754
LEAF	September 2018	SC Blossom	0.0662845	1.71957	0.265146	0.143299	11.2186	157.113	0.45951	0.409483	146.6
LEAF	September 2018	SC Blossom	0.062107	1.70295	0.278418	0.150106	11.5898	160.078	0.452727	0.432307	148.8
LEAF	September 2018	SC Blossom	0.0648085	1.74514	0.268121	0.146713	11.5417	159.281	0.485	0.439458	142.19
LEAF	September 2018	SC Blossom	0.065633	1.71609	0.269627	0.145288	11.2863	160.747	0.472383	0.420398	148.728
SOIL (0-25 cm)	May 2018	STM line	9.89	160	0.302	127.8	39.3372	295	22.1991	34.2147	158.1
SOIL (0-25 cm)	May 2018	STM line	9.82	163	0.299	123.3	39.4573	290	21.7123	33.7311	157.17
SOIL (0-25 cm)	May 2018	STM line	9.88	161	0.301223	126	39.2588	291	21.8736	33.5451	153.45
SOIL (0-25 cm)	May 2018	STM line	9.79	166	0.303	125.219	39.0334	295	21.8457	34.0566	156.626
SOIL (0-25 cm)	May 2018	BFT line	12.52	434	0.58	306.5	82.7806	405.144	33.92	92.3	415.71
SOIL (0-25 cm)	May 2018	BFT line	12.47	431	0.574	311	82.5846	412.906	33.88	92.5	417.57
SOIL (0-25 cm)	May 2018	BFT line	12.51	435	0.577	311.8	83.0354	415.642	33.87	92.7	403.62
SOIL (0-25 cm)	May 2018	BFT line	12.53	437	0.584	309	82.8394	409.4	33.74	92.6	414.475
SOIL (0-25 cm)	May 2018	SC Blossom	13.9602	349	0.73164	347	88.42	428	37.1	112	464.07
SOIL (0-25 cm)	May 2018	SC Blossom	13.833	347	0.728	343	88.35	425	36.95	111	469.65
SOIL (0-25 cm)	May 2018	SC Blossom	13.9178	348	0.741	345	88.07	430	37.02	113	460.35
SOIL (0-25 cm)	May 2018	SC Blossom	13.81	345	0.721	344	88.64	424	37.14	109	465.179
	Leaf PTE/soil PTE correlation (r)	STM line	0.458729	0.844121	-0.673446	0.589602	0.493244	0.583341	-0.366795	-0.252701	-0.0266262
	Leaf PTE/soil PTE correlation (r)	BFT line	0.103435	-0.541977	0.292107	-0.689258	-0.49123	-0.697746	0.606613	-0.224628	-0.907669
	Leaf PTE/soil PTE correlation (r)	SC Blossom	0.482422	0.3445	-0.299186	-0.854158	-0.663277	-0.62359	0.273943	0.327817	0.873453
			Concentrations of potentially toxic elements (PTE) in the leaves of Italian reed (Arundo donax L.)
			“Pseudo-total” concentrations of potentially toxic elements (PTEs) in the topsoil (0-30 cm)
			As	Ba	Cd	Cr	Cu	Mn	Ni	Pb	Zn
	Sampling date	Arundo line	mg/kg
LEAF	June 2020	STM line	0.203	4.12	0.507	2.433	8.11	66.37	3.131	0.347	82.6
LEAF	June 2020	STM line	0.212	4.8	0.489	2.486	8.06	65.25	3.245	0.319	83.36
LEAF	June 2020	STM line	0.218	4.41	0.516	2.434	8.58	70.49	3.133	0.347	86.05
LEAF	June 2020	STM line	0.221	4.06	0.491	2.501	8.79	72.69	3.156	0.333	83.54
LEAF	June 2020	BFT line	0.312	6.01	0.623	2.91	10.52	109.82	3.404	0.609	103.918
LEAF	June 2020	BFT line	0.324	5.71	0.632	2.817	10.91	110.24	3.509	0.634139	106.33
LEAF	June 2020	BFT line	0.309	5.89	0.646	2.932	11.01	106.25	3.638	0.648	100.22
LEAF	June 2020	BFT line	0.316	5.94	0.634	3.081	10.14	100.31	3.65	0.603	100.82
LEAF	June 2020	SC Blossom	0.217	3.24	0.475	2.207	9.99	91.19	3.07864	0.38	92.88
LEAF	June 2020	SC Blossom	0.233	3.49	0.447	2.211	9.69	91.67	2.9969	0.391	94.83
LEAF	June 2020	SC Blossom	0.205	3.18	0.461	2.289	9.87	90.51	3.027	0.349	90.94
LEAF	June 2020	SC Blossom	0.241	3.65	0.484	2.263	9.98	91.69	3.105	0.382	92.13
SOIL (0-30 cm)	July 2021	STM line	9.44555	165.764	0.865184	131.516	40.6212	399.963	22.5204	28.939	171.016
SOIL (0-30 cm)	July 2021	STM line	8.26317	156.75	0.852552	132.563	39.6929	392.413	21.8924	27.7909	169.496
SOIL (0-30 cm)	July 2021	STM line	8.77735	152.174	0.879853	132.361	39.7795	413.395	22.0606	28.0377	145.203
SOIL (0-30 cm)	July 2021	STM line	9.50541	158.369	0.849724	134.881	39.6401	406.552	21.1661	28.5402	148.314
SOIL (0-30 cm)	July 2021	BFT line	9.8303	219.224	1.28121	152.13	35.6547	436.568	25.6585	42.5937	248.011
SOIL (0-30 cm)	July 2021	BFT line	10.1736	220.454	1.26522	147.238	48.8267	438.641	28.083	45.0099	322.145
SOIL (0-30 cm)	July 2021	BFT line	9.95506	205.14	1.25868	145.945	46.8253	413.168	25.8548	48.3588	304.462
SOIL (0-30 cm)	July 2021	BFT line	10.2614	211.218	1.28705	150.187	45.5319	414.22	25.1334	30.3089	289.694
SOIL (0-30 cm)	July 2021	SC Blossom	11.2651	386.943	1.72567	370.876	97.2068	450.143	43.7708	80.4168	539.599
SOIL (0-30 cm)	July 2021	SC Blossom	11.8452	270.737	1.69495	233.198	66.4736	419.797	33.8942	62.3232	355.811
SOIL (0-30 cm)	July 2021	SC Blossom	11.8054	251.461	1.73945	229.218	64.0751	413.085	31.4453	59.5916	340.386
SOIL (0-30 cm)	July 2021	SC Blossom	10.9572	263.226	1.70433	233.684	60.6235	417.421	32.5728	66.0078	335.072
	Leaf PTE/soil PTE correlation (r)	STM line	-0.0557745	-0.489204	0.975899	0.821167	-0.524236	0.813286	-0.223864	0.582304	-0.768812
	Leaf PTE/soil PTE correlation (r)	BFT line	0.661006	-0.243716	-0.652991	0.339283	0.369012	0.832352	-0.296711	0.838406	0.110033
	Leaf PTE/soil PTE correlation (r)	SC Blossom	-0.492645	-0.369708	0.162342	-0.60527	0.39078	0.0634076	0.307237	0.349278	0.151205
			Concentrations of potentially toxic elements (PTE) in the leaves of Italian reed (Arundo donax L.)
			“Pseudo-total” concentrations of potentially toxic elements (PTEs) in the subsoil (30-60 cm)
			As	Ba	Cd	Cr	Cu	Mn	Ni	Pb	Zn
	Sampling date	Arundo line	mg/kg
LEAF	June 2020	STM line	0.203	4.12	0.507	2.433	8.11	66.37	3.131	0.347	82.6
LEAF	June 2020	STM line	0.212	4.8	0.489	2.486	8.06	65.25	3.245	0.319	83.36
LEAF	June 2020	STM line	0.218	4.41	0.516	2.434	8.58	70.49	3.133	0.347	86.05
LEAF	June 2020	STM line	0.221	4.06	0.491	2.501	8.79	72.69	3.156	0.333	83.54
LEAF	June 2020	BFT line	0.312	6.01	0.623	2.91	10.52	109.82	3.404	0.609	103.918
LEAF	June 2020	BFT line	0.324	5.71	0.632	2.817	10.91	110.24	3.509	0.634139	106.33
LEAF	June 2020	BFT line	0.309	5.89	0.646	2.932	11.01	106.25	3.638	0.648	100.22
LEAF	June 2020	BFT line	0.316	5.94	0.634	3.081	10.14	100.31	3.65	0.603	100.82
LEAF	June 2020	SC Blossom	0.217	3.24	0.475	2.207	9.99	91.19	3.07864	0.38	92.88
LEAF	June 2020	SC Blossom	0.233	3.49	0.447	2.211	9.69	91.67	2.9969	0.391	94.83
LEAF	June 2020	SC Blossom	0.205	3.18	0.461	2.289	9.87	90.51	3.027	0.349	90.94
LEAF	June 2020	SC Blossom	0.241	3.65	0.484	2.263	9.98	91.69	3.105	0.382	92.13
SOIL (30-60 cm)	July 2021	STM line	14.918	204.434	1.61875	210.93	76.842	416.365	26.915	46.4611	516.42
SOIL (30-60 cm)	July 2021	STM line	14.646	210.072	1.6063	220.111	76.7329	424.144	26.5923	47.2052	509.043
SOIL (30-60 cm)	July 2021	STM line	14.6279	218.219	1.61425	206.856	76.5319	452.345	27.1466	47.5018	397.498
SOIL (30-60 cm)	July 2021	STM line	14.4468	216.375	1.65362	198.048	78.6338	422.037	26.8046	45.6821	394.528
SOIL (30-60 cm)	July 2021	BFT line	15.2699	236.764	1.78076	209.838	67.1283	426.015	27.1297	53.3239	361.303
SOIL (30-60 cm)	July 2021	BFT line	14.8192	242.844	1.71186	206.886	87.3886	423.565	31.8455	57.349	459.458
SOIL (30-60 cm)	July 2021	BFT line	15.8109	247.961	1.78603	228.909	81.518	402.534	28.5144	59.9738	455.88
SOIL (30-60 cm)	July 2021	BFT line	15.1718	241.92	1.75322	215.296	85.6412	401.588	28.4045	49.7407	431.473
SOIL (30-60 cm)	July 2021	SC Blossom	16.6133	415.116	2.87101	501.897	117.815	519.54	52.626	126.787	649.451
SOIL (30-60 cm)	July 2021	SC Blossom	16.1367	309.112	2.84833	373.384	83.0229	432.758	47.7966	87.2057	412.692
SOIL (30-60 cm)	July 2021	SC Blossom	16.1987	316.168	2.85662	382.258	88.9099	437.259	47.7783	75.4233	447.379
SOIL (30-60 cm)	July 2021	SC Blossom	16.0618	353.555	2.83092	388.507	81.1588	432.681	41.8643	80.7995	420.489
	Leaf PTE/soil PTE correlation (r)	STM line	-0.957864	-0.00316399	-0.322516	-0.161713	0.670659	0.357802	-0.859943	0.0193112	-0.695611
	Leaf PTE/soil PTE correlation (r)	BFT line	-0.924334	-0.442587	0.184971	0.339775	0.116002	0.858282	0.0768628	0.976768	-0.108723
	Leaf PTE/soil PTE correlation (r)	SC Blossom	-0.484527	-0.182633	-0.197662	-0.52629	0.488864	-0.140071	-0.286838	0.350351	-0.0390689
			Concentrations of potentially toxic elements (PTE) in the leaves of Italian reed (Arundo donax L.)
			“Plant available” concentrations of potentially toxic elements (PTEs) in the topsoil (0-30 cm)
			As	Ba	Cd	Cr	Cu	Mn	Ni	Pb	Zn
	Sampling date	Arundo line	mg/kg
LEAF	June 2020	STM line	0.203	4.12	0.507	2.433	8.11	66.37	3.131	0.347	82.6
LEAF	June 2020	STM line	0.212	4.8	0.489	2.486	8.06	65.25	3.245	0.319	83.36
LEAF	June 2020	STM line	0.218	4.41	0.516	2.434	8.58	70.49	3.133	0.347	86.05
LEAF	June 2020	STM line	0.221	4.06	0.491	2.501	8.79	72.69	3.156	0.333	83.54
LEAF	June 2020	BFT line	0.312	6.01	0.623	2.91	10.52	109.82	3.404	0.609	103.918
LEAF	June 2020	BFT line	0.324	5.71	0.632	2.817	10.91	110.24	3.509	0.634139	106.33
LEAF	June 2020	BFT line	0.309	5.89	0.646	2.932	11.01	106.25	3.638	0.648	100.22
LEAF	June 2020	BFT line	0.316	5.94	0.634	3.081	10.14	100.31	3.65	0.603	100.82
LEAF	June 2020	SC Blossom	0.217	3.24	0.475	2.207	9.99	91.19	3.07864	0.38	92.88
LEAF	June 2020	SC Blossom	0.233	3.49	0.447	2.211	9.69	91.67	2.9969	0.391	94.83
LEAF	June 2020	SC Blossom	0.205	3.18	0.461	2.289	9.87	90.51	3.027	0.349	90.94
LEAF	June 2020	SC Blossom	0.241	3.65	0.484	2.263	9.98	91.69	3.105	0.382	92.13
SOIL (0-30 cm)	July 2021	STM line	1.15792	22.303	0.622726	2.04499	20.2807	262.38	5.13613	19.2967	101.57
SOIL (0-30 cm)	July 2021	STM line	1.12429	19.7787	0.613954	2.12909	18.4989	259.285	5.04977	20.1014	94.7238
SOIL (0-30 cm)	July 2021	STM line	1.09803	20.9561	0.570707	2.16759	19.2462	265.896	4.92017	18.1076	86.4824
SOIL (0-30 cm)	July 2021	STM line	1.04333	18.6569	0.604329	2.00887	19.095	265.118	5.11625	18.8056	87.9987
SOIL (0-30 cm)	July 2021	BFT line	1.34287	19.6048	0.859518	2.09211	21.1079	267.286	5.99731	30.5142	139.868
SOIL (0-30 cm)	July 2021	BFT line	1.29439	19.8406	0.851145	2.06136	29.6838	260.128	6.85605	33.7108	188.822
SOIL (0-30 cm)	July 2021	BFT line	1.30441	20.1959	0.826689	2.14279	26.0345	267.848	5.84029	31.7954	192.301
SOIL (0-30 cm)	July 2021	BFT line	1.30746	19.7808	0.842181	1.91575	26.1923	271.271	6.46435	20.0567	190.609
SOIL (0-30 cm)	July 2021	SC Blossom	1.4807	20.7005	1.14351	4.70694	48.9832	297.645	9.09813	61.8042	317.106
SOIL (0-30 cm)	July 2021	SC Blossom	1.5123	22.3302	1.14981	3.56024	39.4881	257.647	8.27322	42.3713	215.869
SOIL (0-30 cm)	July 2021	SC Blossom	1.54353	20.8159	1.12776	3.08951	38.5012	256.893	6.80164	38.2432	205.016
SOIL (0-30 cm)	July 2021	SC Blossom	1.49859	20.9437	1.13158	3.34362	38.0645	254.585	7.75996	37.9085	223.349
	Leaf PTE/soil PTE correlation (r)	STM line	-0.936226	-0.112159	-0.576859	-0.397764	-0.129412	0.890068	0.0371219	-0.736622	-0.781657
	Leaf PTE/soil PTE correlation (r)	BFT line	-0.510224	-0.326533	-0.982595	-0.696561	0.357464	-0.793361	-0.0162033	0.72076	-0.305863
	Leaf PTE/soil PTE correlation (r)	SC Blossom	-0.471596	0.403226	-0.480287	-0.779251	0.412592	-0.108611	0.222769	0.269745	0.132452
			Concentrations of potentially toxic elements (PTE) in the leaves of Italian reed (Arundo donax L.)
			“Plant available” concentrations of potentially toxic elements (PTEs) in the subsoil (30-60 cm)
			As	Ba	Cd	Cr	Cu	Mn	Ni	Pb	Zn
	Sampling date	Arundo line	mg/kg
LEAF	June 2020	STM line	0.203	4.12	0.507	2.433	8.11	66.37	3.131	0.347	82.6
LEAF	June 2020	STM line	0.212	4.8	0.489	2.486	8.06	65.25	3.245	0.319	83.36
LEAF	June 2020	STM line	0.218	4.41	0.516	2.434	8.58	70.49	3.133	0.347	86.05
LEAF	June 2020	STM line	0.221	4.06	0.491	2.501	8.79	72.69	3.156	0.333	83.54
LEAF	June 2020	BFT line	0.312	6.01	0.623	2.91	10.52	109.82	3.404	0.609	103.918
LEAF	June 2020	BFT line	0.324	5.71	0.632	2.817	10.91	110.24	3.509	0.634139	106.33
LEAF	June 2020	BFT line	0.309	5.89	0.646	2.932	11.01	106.25	3.638	0.648	100.22
LEAF	June 2020	BFT line	0.316	5.94	0.634	3.081	10.14	100.31	3.65	0.603	100.82
LEAF	June 2020	SC Blossom	0.217	3.24	0.475	2.207	9.99	91.19	3.07864	0.38	92.88
LEAF	June 2020	SC Blossom	0.233	3.49	0.447	2.211	9.69	91.67	2.9969	0.391	94.83
LEAF	June 2020	SC Blossom	0.205	3.18	0.461	2.289	9.87	90.51	3.027	0.349	90.94
LEAF	June 2020	SC Blossom	0.241	3.65	0.484	2.263	9.98	91.69	3.105	0.382	92.13
SOIL (30-60 cm)	July 2021	STM line	1.47414	23.7079	1.0997	2.97002	40.4488	275.251	6.05528	30.985	328.271
SOIL (30-60 cm)	July 2021	STM line	1.4341	22.4438	1.10808	3.15624	36.3187	277.391	6.18122	30.0947	332.453
SOIL (30-60 cm)	July 2021	STM line	1.52488	22.0818	1.13356	2.9971	36.4469	274.662	6.22782	32.8917	214.58
SOIL (30-60 cm)	July 2021	STM line	1.56894	20.6428	1.09256	3.02305	37.946	272.948	6.13827	31.8026	214.278
SOIL (30-60 cm)	July 2021	BFT line	1.67779	24.5724	1.19211	2.75122	37.3254	270.197	7.04569	37.5885	182.854
SOIL (30-60 cm)	July 2021	BFT line	1.71448	23.5885	1.18155	2.94476	50.4308	269.113	7.48029	40.4634	274.863
SOIL (30-60 cm)	July 2021	BFT line	1.62093	23.8914	1.21051	3.06839	48.0906	275.181	7.14593	37.979	284.506
SOIL (30-60 cm)	July 2021	BFT line	1.65866	23.3699	1.19981	2.81802	49.0227	276.283	7.02109	30.7105	281.425
SOIL (30-60 cm)	July 2021	SC Blossom	1.71732	24.8076	1.82727	6.25	66.3686	317.793	13.5294	80.8945	344.798
SOIL (30-60 cm)	July 2021	SC Blossom	1.74462	25.4663	1.8713	5.16579	48.8973	278.619	9.80018	57.2555	274.793
SOIL (30-60 cm)	July 2021	SC Blossom	1.84521	24.3918	2.04089	4.97754	47.3473	279.817	9.118	56.39	270.793
SOIL (30-60 cm)	July 2021	SC Blossom	1.77343	25.844	1.93352	5.05754	49.7293	273.54	9.94447	54.0146	268.447
	Leaf PTE/soil PTE correlation (r)	STM line	0.713423	0.162274	0.700391	0.616776	-0.219383	-0.919118	0.281813	0.683597	-0.692704
	Leaf PTE/soil PTE correlation (r)	BFT line	0.870984	0.545508	0.707783	-0.304731	0.208754	-0.906327	-0.156528	0.682712	-0.333458
	Leaf PTE/soil PTE correlation (r)	SC Blossom	-0.462149	0.986968	-0.058803	-0.688462	0.531111	-0.176898	0.42662	0.15672	0.13066
